# Supplementary material for: Gene Silencing Mediated by Endogenous MicroRNAs under Heat Stress Conditions in Mammalian Cells
Source: PLoS One. 2014 Jul 28;9(7):e103130. doi: 10.1371/journal.pone.0103130 (PMC4113354; doi:10.1371/journal.pone.0103130)
Supplement: Table S1 — Oligo DNA sequences directed against miRNAs. The N-sequences of the ssOligo DNA shown in Fig. S1 are indicated, and the sequences are complementary to indicated miRNAs. Regarding let-7-3xbulge, the reporter plasmid carrying the let-7-3xbulge sequence was constructed previously [24] and used in this study. (XLSX) [file pone.0103130.s008.xlsx]

## Sheet: Sup Table S1
Table S1. Oligo DNA sequences directed against miRNAs.
Name of miRNAs	Sequences of Oligo DNAs (5'--3')
let-7a-5p	AACTATACAACCTACTACCTCA
let-7b-5p	AACCACACAACCTACTACCTCA
let-7c-5p	AACCATACAACCTACTACCTCA
let-7d-5p	ACTATGCAACCTACTACCTCT
let-7e-5p	ACTATACAACCTCCTACCTCA
let-7g-5p	ACTGTACAAACTACTACCTCA
let-7i-5p	AGCACAAACTACTACCTCA
miR-100-5p	CACAAGTTCGGATCTACGGGTT
miR-101-3p	TCAGTTATCACAGTACTGTA
miR-103a-3p	TCATAGCCCTGTACAATGCTGCT
miR-106b-5p	ATCTGCACTGTCAGCACTTTA
miR-10a-5p	CACAAATTCGGATCTACAGGGTA
miR-10b-5p	ACACAAATTCGGTTCTACAGGG
miR-1	TACATACTTCTTTACATTCCA
miR-122-5p	ACAAACACCATTGTCACACTCCA
miR-124-3p	TGGCATTCACCGCGTGCCTTAA
miR-125a-5p	CACAGGTTAAAGGGTCTCAGGGA
miR-125b-5p	TCACAAGTTAGGGTCTCAGGGA
miR-126-3p	GCATTATTACTCACGGTACGA
miR-127-3p	AGCCAAGCTCAGACGGATCCGA
miR-128-3p	AAAAGAGACCGGTTCACTGTGA
miR-129-5p	AGCAAGCCCAGACCGCAAAAAG
miR-130a-3p	GCCCTTTTAACATTGCACTG
miR-130b-3p	ATGCCCTTTCATCATTGCACTG
miR-132-3p	CGACCATGGCTGTAGACTGTTA
miR-133a-3p	ACAGCTGGTTGAAGGGGACCAA
miR-133b	TAGCTGGTTGAAGGGGACCAA
miR-134-5p	CCCTCTGGTCAACCAGTCACA
miR-135a-5p	TCACATAGGAATAAAAAGCCATA
miR-135b-5p	CACATAGGAATGAAAAGCCATA
miR-136-5p	TCCATCATCAAAACAAATGGAGT
miR-137	CTACGCGTATTCTTAAGCAATA
miR-138-5p	GATTCACAACACCAGCT
miR-139-5p	AGACACGTGCACTGTAGA
miR-140-5p	CTACCATAGGGTAAAACCACT
miR-141-3p	CCATCTTTACCAGACAGTGTT
miR-142-5p	GTAGTGCTTTCTACTTTATG
miR-142-3p	CCATAAAGTAGGAAACACTACA
miR-143-3p	TGAGCTACAGTGCTTCATCTCA
miR-144-3p	CTAGTACATCATCTATACTGTA
miR-145-5p	AAGGGATTCCTGGGAAAACTGGAC
miR-146a-5p	AACCCATGGAATTCAGTTCTCA
miR-148a-3p	ACAAAGTTCTGTAGTGCACTGA
miR-149-5p	GGAGTGAAGACACGGAGCCAGA
miR-150-5p	CACTGGTACAAGGGTTGGGAGA
miR-152-3p	CCAAGTTCTGTCATGCACTGA
miR-153-3p	TCACTTTTGTGACTATGCAA
miR-154-5p	CGAAGGCAACACGGATAACCTA
miR-15a-5p	CACAAACCATTATGTGCTGCTA
miR-15b-5p	TGTAAACCATGATGTGCTGCTA
miR-16-5p	CGCCAATATTTACGTGCTGCTA
miR-17-5p	ACTACCTGCACTGTAAGCACTTTG
miR-18a-5p	TATCTGCACTAGATGCACCTTA
miR-181a-5p	ACTCACCGACAGCGTTGAATGTT
miR-181b-5p	AACCCACCGACAGCAATGAATGTT
miR-182-5p	TGTGAGTTCTACCATTGCCAAA
miR-183-5p	CAGTGAATTCTACCAGTGCCATA
miR-184	ACCCTTATCAGTTCTCCGTCCA
miR-185-5p	GAACTGCCTTTCTCTCCA
miR-186-5p	AAGCCCAAAAGGAGAATTCTTTG
miR-187-3p	CCGGCTGCAACACAAGACACGA
miR-188-5p	ACCCTCCACCATGCAAGGGATG
miR-190a-5p	ACCTAATATATCAAACATATCA
miR-191-5p	AGCTGCTTTTGGGATTCCGTTG
miR-192-5p	TGTCAATTCATAGGTCAG
miR-193a-3p	CTGGGACTTTGTAGGCCAGTT
miR-194-5p	TCCACATGGAGTTGCTGTTACA
miR-195-5p	GCCAATATTTCTGTGCTGCTA
miR-196a-5p	CCAACAACATGAAACTACCTA
miR-199a-5p	GAACAGGTAGTCTGAACACTGGG
miR-19a-3p	TCAGTTTTGCATAGATTTGCACA
miR-19b-3p	TCAGTTTTGCATGGATTTGCACA
miR-20a-5p	CTACCTGCACTATAAGCACTTTA
miR-200a-3p	ACATCGTTACCAGACAGTGTTA
miR-200b-3p	GTCATCATTACCAGGCAGTATTA
miR-200c-3p	TCCATCATTACCCGGCAGTATT
miR-203a	CTAGTGGTCCTAAACATTTCA
miR-204-5p	CAGGCATAGGATGACAAAGGGAA
miR-205-5p	CAGACTCCGGTGGAATGAAGGA
miR-206	CCACACACTTCCTTACATTCCA
miR-208a-3p	ACAAGCTTTTTGCTCGTCTTAT
miR-21-5p	TCAACATCAGTCTGATAAGCTA
miR-210-3p	CAGCCGCTGTCACACGCACAG
miR-212-3p	GGCCGTGACTGGAGACTGTTA
miR-181a-3p	GGTACAATCAACGGTCGATGGT
miR-214-3p	CTGCCTGTCTGTGCCTGCTGT
miR-216a-5p	CACAGTTGCCAGCTGAGATTA
miR-218-5p	ACATGGTTAGATCAAGCACAA
miR-219a-5p	AGAATTGCGTTTGGACAATCA
miR-22-3p	ACAGTTCTTCAACTGGCAGCTT
miR-221-3p	AAACCCAGCAGACAATGTAGCT
miR-222-3p	AGACCCAGTAGCCAGATGTAGCT
miR-223-3p	GGGGTATTTGACAAACTGACA
miR-224-5p	TAAACGGAACCACTAGTGACTTA
miR-23a-3p	GGAAATCCCTGGCAATGTGAT
miR-23b-3p	GTGGTAATCCCTGGCAATGTGAT
miR-24-3p	CTGTTCCTGCTGAACTGAGCCA
miR-25-3p	TCAGACCGAGACAAGTGCAATG
miR-26a-5p	AGCCTATCCTGGATTACTTGAA
miR-26b-5p	AACCTATCCTGAATTACTTGAA
miR-27a-3p	GCGGAACTTAGCCACTGTGAA
miR-27b-3p	CAGAACTTAGCCACTGTGAA
miR-28-5p	CTCAATAGACTGTGAGCTCCTT
miR-296-5p	ACAGGATTGAGGGGGGGCCCT
miR-297	CATGCACATGCACACATACAT
miR-299-5p	ATGTATGTGGGACGGTAAACCA
miR-29a-3p	AACCGATTTCAGATGGTGCTAG
miR-29b-3p	ACACTGATTTCAAATGGTGCTA
miR-29c-3p	TAACCGATTTCAAATGGTGCTA
miR-301a-3p	GCTTTGACAATACTATTGCACTG
miR-302a-3p	TCACCAAAACATGGAAGCACTTA
miR-30a-5p	GCTTCCAGTCGAGGATGTTTACA
miR-30a-3p	GCTGCAAACATCCGACTGAAAG
miR-30b-5p	GCTGAGTGTAGGATGTTTACA
miR-30c-5p	GCTGAGAGTGTAGGATGTTTACA
miR-30d-5p	CTTCCAGTCGGGGATGTTTACA
miR-30e-5p	TCCAGTCAAGGATGTTTACA
miR-31-5p	CAGCTATGCCAGCATCTTGCCT
miR-32-5p	GCAACTTAGTAATGTGCAATA
miR-320a	TTCGCCCTCTCAACCCAGCTTTT
miR-323a-3p	AGAGGTCGACCGTGTAATGTGC
miR-324-5p	ACACCAATGCCCTAGGGGATGCG
miR-324-3p	CCAGCAGCACCTGGGGCAGTGG
miR-326	ACTGGAGGAAGGGCCCAGAGG
miR-328-3p	ACGGAAGGGCAGAGAGGGCCAG
miR-33a-5p	CAATGCAACTACAATGCAC
miR-331-3p	TTCTAGGATAGGCCCAGGGGC
miR-337-3p	AAAGGCATCATATAGGAGCTGAA
miR-338-3p	TCAACAAAATCACTGATGCTGGA
miR-339-5p	TGAGCTCCTGGAGGACAGGGA
miR-340-3p	GGCTATAAAGTAACTGAGACGGA
miR-342-3p	GACGGGTGCGATTTCTGTGTGAGA
miR-34a-5p	AACAACCAGCTAAGACACTGCCA
miR-34c-5p	GCAATCAGCTAACTACACTGCCT
miR-7-5p	AACAAAATCACTAGTCTTCCA
miR-9-5p	TCATACAGCTAGATAACCAAAGA
miR-92a-3p	CAGGCCGGGACAAGTGCAATA
miR-93-5p	CTACCTGCACGAACAGCACTTTG
miR-96-5p	AGCAAAAATGTGCTAGTGCCAAA
miR-98-5p	AACAATACAACTTACTACCTCA
miR-99a-5p	ACAAGATCGGATCTACGGGT
miR-99b-5p	CGCAAGGTCGGTTCTACGGGTG
let-7-3xbulge	GGACAGCCTATTGAACTACCTCACTCGGAGCACAGCCTATTGAACTACCTCAGGCCTGCACAGCCTATTGAACTACCTCA
